# Supplementary material for: Development and Validation of a New Storage Procedure to Extend the In-Use Stability of Azacitidine in Pharmaceutical Formulations
Source: Pharmaceuticals (Basel). 2021 Sep 21;14(9):943. doi: 10.3390/ph14090943 (PMC8470010; doi:10.3390/ph14090943)
Supplement: Supplementary file 1 [file pharmaceuticals-14-00943-s001.zip]

Archive with 1 entries (1 files):
- pharmaceuticals-1308002-supplementary.pdf
